# Supplementary material for: Steroidal alkaloids and conessine from the medicinal plant Holarrhena antidysenterica restore antibiotic efficacy in a Galleria mellonella model of multidrug-resistant Pseudomonas aeruginosa infection
Source: BMC Complement Altern Med. 2018 Oct 19;18:285. doi: 10.1186/s12906-018-2348-9 (PMC6194700; doi:10.1186/s12906-018-2348-9)
Supplement: Supplementary file 2 — Raw data for single treatments in vivo. (XLS 198 kb) [file 12906_2018_2348_MOESM2_ESM.xls]

## Sheet: Data
	PAM1020	Hr. 24					PAM1032	Hr. 24					PAM1033	Hr. 24					PAM1034	Hr. 24					PAM1626	Hr. 24
	Agents	Dead	%Dead	Survive	%Survive		Agents	Dead	%Dead	Survive	%Survive		Agents	Dead	%Dead	Survive	%Survive		Agents	Dead	%Dead	Survive	%Survive		Agents	Dead	%Dead	Survive	%Survive
	4,000 mg/L HA	15	100	0	0		4,000 mg/L HA	13	86.6667	2	13.3333		4,000 mg/L HA	6	40	9	60		4,000 mg/L HA	12	80	3	20		4,000 mg/L HA	13	86.6667	2	13.3333
	2,000 mg/L HA	15	100	0	0		2,000 mg/L HA	15	100	0	0		2,000 mg/L HA	6	40	9	60		2,000 mg/L HA	11	73.3333	4	26.6667		2,000 mg/L HA	15	100	0	0
	1,000 mg/L HA	15	100	0	0		1,000 mg/L HA	15	100	0	0		1,000 mg/L HA	6	40	9	60		1,000 mg/L HA	8	53.3333	7	46.6667		1,000 mg/L HA	15	100	0	0
	400 mg/L HA	15	100	0	0		400 mg/L HA	15	100	0	0		400 mg/L HA	4	26.6667	11	73.3333		400 mg/L HA	9	60	6	40		400 mg/L HA	15	100	0	0
	200 mg/L HA	15	100	0	0		200 mg/L HA	14	93.3333	1	6.66667		200 mg/L HA	4	26.6667	11	73.3333		200 mg/L HA	14	93.3333	1	6.66667		200 mg/L HA	15	100	0	0
	200 mg/L CON	15	100	0	0		200 mg/L CON	14	93.3333	1	6.66667		200 mg/L CON	10	66.6667	5	33.3333		200 mg/L CON	13	86.6667	2	13.3333		200 mg/L CON	15	100	0	0
	100 mg/L CON	15	100	0	0		100 mg/L CON	14	93.3333	1	6.66667		100 mg/L CON	8	53.3333	7	46.6667		100 mg/L CON	11	73.3333	4	26.6667		100 mg/L CON	14	93.3333	1	6.66667
	40 mg/L CON	15	100	0	0		40 mg/L CON	15	100	0	0		40 mg/L CON	8	53.3333	7	46.6667		40 mg/L CON	8	53.3333	7	46.6667		40 mg/L CON	15	100	0	0
	20 mg/L CON	13	86.6667	2	13.3333		20 mg/L CON	15	100	0	0		20 mg/L CON	5	33.3333	10	66.6667		20 mg/L CON	12	80	3	20		20 mg/L CON	14	93.3333	1	6.66667
	10 mg/L CON	15	100	0	0		10 mg/L CON	15	100	0	0		10 mg/L CON	9	60	6	40		10 mg/L CON	12	80	3	20		10 mg/L CON	15	100	0	0
	PBS Infection	15	100	0	0		PBS Infection	15	100	0	0		PBS Infection	5	33.3333	10	66.6667		PBS Infection	7	46.6667	8	53.3333		PBS Infection	15	100	0	0
	PBS Control	2	13.3333	13	86.6667		PBS Control	2	13.3333	13	86.6667		PBS Control	2	13.3333	13	86.6667		PBS Control	2	13.3333	13	86.6667		PBS Control	2	13.3333	13	86.6667
	Unmanipulated	0	0	15	100		Unmanipulated	0	0	15	100		Unmanipulated	0	0	15	100		Unmanipulated	0	0	15	100		Unmanipulated	0	0	15	100
	PAM1020	Hr. 48					PAM1032	Hr. 48					PAM1033	Hr. 48					PAM1034	Hr. 48					PAM1626	Hr. 48
	Agents	Dead	%Dead	Survive	%Survive		Agents	Dead	%Dead	Survive	%Survive		Agents	Dead	%Dead	Survive	%Survive		Agents	Dead	%Dead	Survive	%Survive		Agents	Dead	%Dead	Survive	%Survive
	4,000 mg/L HA	0	0	0	0		4,000 mg/L HA	0	0	2	13.3333		4,000 mg/L HA	9	60	0	0		4,000 mg/L HA	3	20	0	0		4,000 mg/L HA	1	6.66667	1	6.66667
	2,000 mg/L HA	0	0	0	0		2,000 mg/L HA	0	0	0	0		2,000 mg/L HA	8	53.3333	1	6.66667		2,000 mg/L HA	2	13.3333	2	13.3333		2,000 mg/L HA	0	0	0	0
	1,000 mg/L HA	0	0	0	0		1,000 mg/L HA	0	0	0	0		1,000 mg/L HA	9	60	0	0		1,000 mg/L HA	5	33.3333	2	13.3333		1,000 mg/L HA	0	0	0	0
	400 mg/L HA	0	0	0	0		400 mg/L HA	0	0	0	0		400 mg/L HA	10	66.6667	1	6.66667		400 mg/L HA	6	40	0	0		400 mg/L HA	0	0	0	0
	200 mg/L HA	0	0	0	0		200 mg/L HA	1	6.66667	0	0		200 mg/L HA	11	73.3333	0	0		200 mg/L HA	0	0	1	6.66667		200 mg/L HA	0	0	0	0
	200 mg/L CON	0	0	0	0		200 mg/L CON	0	0	1	6.66667		200 mg/L CON	4	26.6667	1	6.66667		200 mg/L CON	0	0	2	13.3333		200 mg/L CON	0	0	0	0
	100 mg/L CON	0	0	0	0		100 mg/L CON	0	0	1	6.66667		100 mg/L CON	7	46.6667	0	0		100 mg/L CON	4	26.6667	0	0		100 mg/L CON	0	0	1	6.66667
	40 mg/L CON	0	0	0	0		40 mg/L CON	0	0	0	0		40 mg/L CON	7	46.6667	0	0		40 mg/L CON	5	33.3333	2	13.3333		40 mg/L CON	0	0	0	0
	20 mg/L CON	0	0	2	13.3333		20 mg/L CON	0	0	0	0		20 mg/L CON	8	53.3333	2	13.3333		20 mg/L CON	3	20	0	0		20 mg/L CON	1	6.66667	0	0
	10 mg/L CON	0	0	0	0		10 mg/L CON	0	0	0	0		10 mg/L CON	6	40	0	0		10 mg/L CON	3	20	0	0		10 mg/L CON	0	0	0	0
	PBS Infection	0	0	0	0		PBS Infection	0	0	0	0		PBS Infection	8	53.3333	2	13.3333		PBS Infection	6	40	2	13.3333		PBS Infection	0	0	0	0
	PBS Control	1	6.66667	12	80		PBS Control	1	6.66667	12	80		PBS Control	1	6.66667	12	80		PBS Control	1	6.66667	12	80		PBS Control	1	6.66667	12	80
	Unmanipulated	0	0	15	100		Unmanipulated	0	0	15	100		Unmanipulated	0	0	15	100		Unmanipulated	0	0	15	100		Unmanipulated	0	0	15	100
	PAM1020	Hr. 72					PAM1032	Hr. 72					PAM1033	Hr. 72					PAM1034	Hr. 72					PAM1626	Hr. 72
	Agents	Dead	%Dead	Survive	%Survive		Agents	Dead	%Dead	Survive	%Survive		Agents	Dead	%Dead	Survive	%Survive		Agents	Dead	%Dead	Survive	%Survive		Agents	Dead	%Dead	Survive	%Survive
	4,000 mg/L HA	0	0	0	0		4,000 mg/L HA	2	13.3333	0	0		4,000 mg/L HA	0	0	0	0		4,000 mg/L HA	0	0	0	0		4,000 mg/L HA	1	6.66667	0	0
	2,000 mg/L HA	0	0	0	0		2,000 mg/L HA	0	0	0	0		2,000 mg/L HA	0	0	1	6.66667		2,000 mg/L HA	2	13.3333	0	0		2,000 mg/L HA	0	0	0	0
	1,000 mg/L HA	0	0	0	0		1,000 mg/L HA	0	0	0	0		1,000 mg/L HA	0	0	0	0		1,000 mg/L HA	0	0	2	13.3333		1,000 mg/L HA	0	0	0	0
	400 mg/L HA	0	0	0	0		400 mg/L HA	0	0	0	0		400 mg/L HA	0	0	1	6.66667		400 mg/L HA	0	0	0	0		400 mg/L HA	0	0	0	0
	200 mg/L HA	0	0	0	0		200 mg/L HA	1	6.66667	0	0		200 mg/L HA	0	0	0	0		200 mg/L HA	1	6.66667	0	0		200 mg/L HA	0	0	0	0
	200 mg/L CON	0	0	0	0		200 mg/L CON	0	0	1	6.66667		200 mg/L CON	0	0	1	6.66667		200 mg/L CON	0	0	2	13.3333		200 mg/L CON	0	0	0	0
	100 mg/L CON	0	0	0	0		100 mg/L CON	0	0	0	0		100 mg/L CON	0	0	0	0		100 mg/L CON	0	0	0	0		100 mg/L CON	0	0	1	6.66667
	40 mg/L CON	0	0	0	0		40 mg/L CON	0	0	0	0		40 mg/L CON	0	0	0	0		40 mg/L CON	2	13.3333	0	0		40 mg/L CON	0	0	0	0
	20 mg/L CON	1	6.66667	1	6.66667		20 mg/L CON	0	0	0	0		20 mg/L CON	0	0	2	13.3333		20 mg/L CON	0	0	0	0		20 mg/L CON	0	0	0	0
	10 mg/L CON	0	0	0	0		10 mg/L CON	0	0	0	0		10 mg/L CON	0	0	0	0		10 mg/L CON	0	0	0	0		10 mg/L CON	0	0	0	0
	PBS Infection	0	0	0	0		PBS Infection	0	0	0	0		PBS Infection	1	6.66667	1	6.66667		PBS Infection	2	13.3333	0	0		PBS Infection	0	0	0	0
	PBS Control	0	0	12	80		PBS Control	0	0	12	80		PBS Control	0	0	12	80		PBS Control	0	0	12	80		PBS Control	0	0	12	80
	Unmanipulated	0	0	15	100		Unmanipulated	0	0	15	100		Unmanipulated	0	0	15	100		Unmanipulated	0	0	15	100		Unmanipulated	0	0	15	100
	PAM1020	Hr. 96					PAM1032	Hr. 96					PAM1033	Hr. 96					PAM1034	Hr. 96					PAM1626	Hr. 96
	Agents	Dead	%Dead	Survive	%Survive		Agents	Dead	%Dead	Survive	%Survive		Agents	Dead	%Dead	Survive	%Survive		Agents	Dead	%Dead	Survive	%Survive		Agents	Dead	%Dead	Survive	%Survive
	4,000 mg/L HA	0	0	0	0		4,000 mg/L HA	0	0	0	0		4,000 mg/L HA	0	0	0	0		4,000 mg/L HA	0	0	0	0		4,000 mg/L HA	0	0	0	0
	2,000 mg/L HA	0	0	0	0		2,000 mg/L HA	0	0	0	0		2,000 mg/L HA	0	0	1	6.66667		2,000 mg/L HA	0	0	0	0		2,000 mg/L HA	0	0	0	0
	1,000 mg/L HA	0	0	0	0		1,000 mg/L HA	0	0	0	0		1,000 mg/L HA	0	0	0	0		1,000 mg/L HA	1	6.66667	1	6.66667		1,000 mg/L HA	0	0	0	0
	400 mg/L HA	0	0	0	0		400 mg/L HA	0	0	0	0		400 mg/L HA	1	6.66667	0	0		400 mg/L HA	0	0	0	0		400 mg/L HA	0	0	0	0
	200 mg/L HA	0	0	0	0		200 mg/L HA	0	0	0	0		200 mg/L HA	0	0	0	0		200 mg/L HA	0	0	0	0		200 mg/L HA	0	0	0	0
	200 mg/L CON	0	0	0	0		200 mg/L CON	1	6.66667	0	0		200 mg/L CON	0	0	1	6.66667		200 mg/L CON	2	13.3333	0	0		200 mg/L CON	0	0	0	0
	100 mg/L CON	0	0	0	0		100 mg/L CON	0	0	0	0		100 mg/L CON	0	0	0	0		100 mg/L CON	0	0	0	0		100 mg/L CON	1	6.66667	0	0
	40 mg/L CON	0	0	0	0		40 mg/L CON	0	0	0	0		40 mg/L CON	0	0	0	0		40 mg/L CON	0	0	0	0		40 mg/L CON	0	0	0	0
	20 mg/L CON	1	6.66667	0	0		20 mg/L CON	0	0	0	0		20 mg/L CON	0	0	2	13.3333		20 mg/L CON	0	0	0	0		20 mg/L CON	0	0	0	0
	10 mg/L CON	0	0	0	0		10 mg/L CON	0	0	0	0		10 mg/L CON	0	0	0	0		10 mg/L CON	0	0	0	0		10 mg/L CON	0	0	0	0
	PBS Infection	0	0	0	0		PBS Infection	0	0	0	0		PBS Infection	0	0	1	6.66667		PBS Infection	0	0	0	0		PBS Infection	0	0	0	0
	PBS Control	1	6.66667	11	73.3333		PBS Control	1	6.66667	11	73.3333		PBS Control	1	6.66667	11	73.3333		PBS Control	1	6.66667	11	73.3333		PBS Control	1	6.66667	11	73.3333
	Unmanipulated	0	0	15	100		Unmanipulated	0	0	15	100		Unmanipulated	0	0	15	100		Unmanipulated	0	0	15	100		Unmanipulated	0	0	15	100

## Sheet: PAM1020 HA
		PAM1020
		Time	Steroidal alkaloids 200 mg/kg	Steroidal alkaloids 100 mg/kg	Steroidal alkaloids 50 mg/kg	Steroidal alkaloids 20 mg/kg	Steroidal alkaloids 10 mg/kg	PBS	PAM1020	Unmanipulated
		0	100	100	100	100	100	100	100	100
		24	100	100	100	100	100	100	100	100
		24	0	0	0	0	0	100	0	100
		48	0	0	0	0	0	100	0	100
		48	0	0	0	0	0	100	0	100
		72	0	0	0	0	0	100	0	100
		72	0	0	0	0	0	100	0	100
		96	0	0	0	0	0	100	0	100
		96	0	0	0	0	0	100	0	100

## Sheet: PAM1032 HA
		PAM1032
		Time	Steroidal alkaloids 200 mg/kg	Steroidal alkaloids 100 mg/kg	Steroidal alkaloids 50 mg/kg	Steroidal alkaloids 20 mg/kg	Steroidal alkaloids 10 mg/kg	PBS	PAM1032	Unmanipulated
		0	100	100	100	100	100	100	100	100
		24	100	100	100	100	100	100	100	100
		24	13.3333	0	0	0	6.66667	100	0	100
		48	13.3333	0	0	0	6.66667	100	0	100
		48	13.3333	0	0	0	0	100	0	100
		72	13.3333	0	0	0	0	100	0	100
		72	0	0	0	0	0	100	0	100
		96	0	0	0	0	0	100	0	100
		96	0	0	0	0	0	100	0	100

## Sheet: PAM1033 HA
		PAM1033
		Time	Steroidal alkaloids 200 mg/kg	Steroidal alkaloids 100 mg/kg	Steroidal alkaloids 50 mg/kg	Steroidal alkaloids 20 mg/kg	Steroidal alkaloids 10 mg/kg	PBS	PAM1033	Unmanipulated
		0	100	100	100	100	100	100	100	100
		24	100	100	100	100	100	100	100	100
		24	60	60	60	73.3333	73.3333	100	66.6667	100
		48	60	60	60	73.3333	73.3333	100	66.6667	100
		48	0	6.66667	0	6.66667	0	100	13.3333	100
		72	0	6.66667	0	6.66667	0	100	13.3333	100
		72	0	6.66667	0	6.66667	0	100	6.66667	100
		96	0	6.66667	0	6.66667	0	100	6.66667	100
		96	0	6.66667	0	0	0	100	6.66667	100

## Sheet: PAM1034 HA
		PAM1034
		Time	Steroidal alkaloids 200 mg/kg	Steroidal alkaloids 100 mg/kg	Steroidal alkaloids 50 mg/kg	Steroidal alkaloids 20 mg/kg	Steroidal alkaloids 10 mg/kg	PBS	PAM1034	Unmanipulated
		0	100	100	100	100	100	100	100	100
		24	100	100	100	100	100	100	100	100
		24	20	26.6667	46.6667	40	6.66667	100	53.3333	100
		48	20	26.6667	46.6667	40	6.66667	100	53.3333	100
		48	0	13.3333	13.3333	0	6.66667	100	13.3333	100
		72	0	13.3333	13.3333	0	6.66667	100	13.3333	100
		72	0	0	13.3333	0	0	100	0	100
		96	0	0	13.3333	0	0	100	0	100
		96	0	0	6.66667	0	0	100	0	100

## Sheet: PAM1626 HA
		PAM1626
		Time	Steroidal alkaloids 200 mg/kg	Steroidal alkaloids 100 mg/kg	Steroidal alkaloids 50 mg/kg	Steroidal alkaloids 20 mg/kg	Steroidal alkaloids 10 mg/kg	PBS	PAM1626	Unmanipulated
		0	100	100	100	100	100	100	100	100
		24	100	100	100	100	100	100	100	100
		24	13.3333	0	0	0	0	100	0	100
		48	13.3333	0	0	0	0	100	0	100
		48	6.66667	0	0	0	0	100	0	100
		72	6.66667	0	0	0	0	100	0	100
		72	0	0	0	0	0	100	0	100
		96	0	0	0	0	0	100	0	100
		96	0	0	0	0	0	100	0	100

## Sheet: PAM1020 CON
		Time	Conessine 200 mg/kg	Conessine 100 mg/kg	Conessine 50 mg/kg	Conessine 20 mg/kg	Conessine 10 mg/kg	PBS	PAM1020	Unmanipulated
		0	100	100	100	100	100	100	100	100
		24	100	100	100	100	100	100	100	100
		24	0	0	0	13.3333	0	100	0	100
		48	0	0	0	13.3333	0	100	0	100
		48	0	0	0	13.3333	0	100	0	100
		72	0	0	0	13.3333	0	100	0	100
		72	0	0	0	6.66667	0	100	0	100
		96	0	0	0	6.66667	0	100	0	100
		96	0	0	0	0	0	100	0	100

## Sheet: PAM1032 CON
		Time	Conessine 200 mg/kg	Conessine 100 mg/kg	Conessine 50 mg/kg	Conessine 20 mg/kg	Conessine 10 mg/kg	PBS	PAM1032	Unmanipulated
		0	100	100	100	100	100	100	100	100
		24	100	100	100	100	100	100	100	100
		24	6.66667	6.66667	0	0	0	100	0	100
		48	6.66667	6.66667	0	0	0	100	0	100
		48	6.66667	6.66667	0	0	0	100	0	100
		72	6.66667	6.66667	0	0	0	100	0	100
		72	6.66667	0	0	0	0	100	0	100
		96	6.66667	0	0	0	0	100	0	100
		96	0	0	0	0	0	100	0	100

## Sheet: PAM1033 CON
		Time	Conessine 200 mg/kg	Conessine 100 mg/kg	Conessine 50 mg/kg	Conessine 20 mg/kg	Conessine 10 mg/kg	PBS	PAM1033	Unmanipulated
		0	100	100	100	100	100	100	100	100
		24	100	100	100	100	100	100	100	100
		24	33.3333	46.6667	46.6667	66.6667	40	100	66.6667	100
		48	33.3333	46.6667	46.6667	66.6667	40	100	66.6667	100
		48	6.66667	0	0	13.3333	0	100	13.3333	100
		72	6.66667	0	0	13.3333	0	100	13.3333	100
		72	6.66667	0	0	13.3333	0	100	6.66667	100
		96	6.66667	0	0	13.3333	0	100	6.66667	100
		96	6.66667	0	0	13.3333	0	100	6.66667	100

## Sheet: PAM1034 CON
		Time	Conessine 200 mg/kg	Conessine 100 mg/kg	Conessine 50 mg/kg	Conessine 20 mg/kg	Conessine 10 mg/kg	PBS	PAM1034	Unmanipulated
		0	100	100	100	100	100	100	100	100
		24	100	100	100	100	100	100	100	100
		24	13.3333	26.6667	46.6667	20	20	100	53.3333	100
		48	13.3333	26.6667	46.6667	20	20	100	53.3333	100
		48	13.3333	0	13.3333	0	0	100	13.3333	100
		72	13.3333	0	13.3333	0	0	100	13.3333	100
		72	13.3333	0	0	0	0	100	0	100
		96	13.3333	0	0	0	0	100	0	100
		96	0	0	0	0	0	100	0	100

[truncated: 1 more sheets: PAM1626 CON]
